# Supplementary material for: Identification and Characterization of Glucosyltransferase That Forms 1-Galloyl-β-d-Glucogallin in Canarium album L., a Functional Fruit Rich in Hydrolysable Tannins
Source: Molecules. 2021 Jul 31;26(15):4650. doi: 10.3390/molecules26154650 (PMC8347697; doi:10.3390/molecules26154650)
Supplement: Supplementary file 1 [file molecules-26-04650-s001.zip]

Archive with 1 entries (1 files):
- Supplementary information final 8.2.pdf
